# Supplementary material for: Values and Uncertainty at End of Life: A Standardized Patient Case for Preclinical Medical Students
Source: MedEdPORTAL. 2025 Mar 4;21:11503. doi: 10.15766/mep_2374-8265.11503 (PMC11876469; doi:10.15766/mep_2374-8265.11503)
Supplement: Supplementary file 1 — SP Case.docxPeer Debrief Questions.docxDoor Note.docxStudent Self-Assessment.docxSP Assessment.docx [file mep_2374-8265.11503-s001.zip]

Archive with 6 entries (6 files):
- C. Door Note.docx
- D. Student Self-Assessment.docx
- E. SP Assessment.docx
- A. SP Case.docx
- B. Peer Debrief Questions.docx
- _Educational Summary Report_11503.pdf
